# Supplementary material for: Safety, In Vivo Fate, and Degradation of MOF Nanomedicines: Toward Translational Evaluation
Source: Pharmaceutics. 2026 Apr 29;18(5):548. doi: 10.3390/pharmaceutics18050548 (PMC13211106; doi:10.3390/pharmaceutics18050548)
Supplement: Supplementary file 1 [file pharmaceutics-18-00548-s001.zip]

Archive with 1 entries (1 files):
- pharmaceutics-4225457-supplementary.pdf
